# Supplementary material for: Higher TLR7 Gene Expression Predicts Poor Clinical Outcome in Advanced NSCLC Patients Treated with Immunotherapy
Source: Genes (Basel). 2021 Jun 29;12(7):992. doi: 10.3390/genes12070992 (PMC8303258; doi:10.3390/genes12070992)
Supplement: Supplementary file 1 [file genes-12-00992-s001.zip]

Archive with 2 entries (2 files):
- Fig S1/Fig. S1.jpg
- Fig S1/Thumbs.db
